# Supplementary material for: Lignosulfonate-Based Polyurethane Adhesives
Source: Materials (Basel). 2021 Nov 21;14(22):7072. doi: 10.3390/ma14227072 (PMC8622556; doi:10.3390/ma14227072)
Supplement: Supplementary file 1 [file materials-14-07072-s001.zip]

Archive with 1 entries (1 files):
- materials-1463368-supplementary.pdf
